# Supplementary material for: ﻿New insights into the Syllis prolifera species complex from the eastern Mediterranean Sea
Source: Zookeys. 2025 Dec 16;1264:159–81. doi: 10.3897/zookeys.1264.170411 (PMC12728531; doi:10.3897/zookeys.1264.170411)
Supplement: Supplementary material 1 — Sequences used in the phylogenetic analysis [file zookeys-1264-159_article-170411__-s001.xlsx]

## Sheet: Sheet1
Species		Code	Locality	Substrate	Coordinates (decimal degrees)	Voucher numbers	16S	COI	18S	28S
Branchiosyllis cirropunctata (Michel, 1909)		Bcirropunct_ncbi	Green Head, Australia	−	-30.0682, 114.9626	AMW.37728	JF903690	−	JF903580	−
B. exilis (Gravier, 1900)		Bexilis1_ncbi	Shark Bay, Australia	−	-25.7521, 113.2986	AMW.33389	JF903691	JF903783	JF903581-2	−
		Bexilis2_ncbi	Darwin NT, Australia	−	-12.4691, 130.8460	AMW.37714	JF903692	−	JF903583	−
B. thylacine San Martín, Hutchings & Aguado, 2012		Bthylacine	Port Jackson, New South Wales, Australia	−	-33.8473, 151.2496	AMW.37700	JF913951	−	JF903586	−
Eurysyllis tuberculata Ehlers, 1864		PIEut3	Cape Falcata	Red algae	42.433333, 3.174722	MCZ 25312	−	KX084931	KX084852	KX084805
Haplosyllis spongicola (Grube, 1855)		Hspongicola	Banyuls-sur-mer, France	−	42.4818, 3.1299	MNCN/ADN9578	EF123791	EF123751	EF123837	−
Plakosyllis sp.		EN35_Plako	El Nido, Palawan Island, Philippines	Unidentified sponge, 12 m	11.197222, 119.317222	MNCN 16.01/16038, MNCN/ADN 85644	−	KX084933	KX084855	KX084808
Ramisyllis multicaudata Glasby, Schroeder & Aguado, 2012		Ramisyllis	Darwin, NT, Australia	−	-12.4691, 130.8460	−	OK169540	OK166787	OK169527	−
Syllis albae Álvarez-Campos & Verdes, 2017		Salbae	ECIM Beach, Las Cruces, Chile	Lessonia spicata rhizoids, intertidal	33.501666, –71.631944	MNCN16.01/17500	KX792205	KX792209	KX792201	−
S. amica Quatrefages, 1866		PISamica	Puerto Colera, Girona, Spain	Lithophyllum tortuosum, 0 m	42.403333, 3.165278	MCZ 25188 MNCN/ADN 85711	KX084924	KX084927	KX084858	*
S. armillaris (O.F. Müller, 1776)		Sarmillaris_ncbi	Cala Ratjada, Mallorca, Spain	−	39.7072, 3.4599	MNCN16.01/13284	JF903727	−	JF913969	−
		MYK 3	Megali Ammos Beach, Mykonos, Greece	Corallina sp. and unidentified green algae	37.438991, 25.326656	MNCN 19483	PV435838	PV422764	PV475184	−
S. bella (Chamberlin, 1919)		BASbella	Luzon Island , Philippines	Coral rubble, 6 m	13.683889, 120.895833	MNCN/ADN 85712	KX084859	KX084926	KX084846	−
S. crassicirrata (Treadwell, 1925)		NZScrassi	Cavali Islands, New Zealand	Aglaophenia sp. hidrozoans, 25 m	–36.842405, 174.771577	MNCN16.01/16869	KU182889	KU182896	KU182886	−
		Scrassi5JC	Obhur Creek, Jeddah, Red Sea	−	21.7094, 39.0961	MNCN 16.01/17874	−	MH384811	MH384806	−
S. ehlersioides (Marenzeller, 1890)		Sehlersoides	Manazuru Peninsula, Japan	−	35.1435, 139.1579	MNCN/ADN9606	EF123808	EF123773	EF123841	−
S. ferrani Alós & Campoy, 1981		Sferrani	Port de la Selva, Girona, Spain	−	42.2282. 3.2033	MNCN/ADN 9608	EF123809	EF123775	EF123874	−
S. garciai (Campoy, 1982)		Sgarciai	O Grove, Galicia, Spain	−	42.4800, -8.8963	MNCN/ADN9609	−	EF123776	EF123869	−
S. gerundensis (Alós & Campoy, 1981)		PISgerun	El Toro, Mallorca, Spain	Cladocora cespitosa and Miriapora sp., 12 m	39.4891, 2.4809	MCZ 25194 MNCN/ADN 85714	KX084861	KX084929	KX084847	*
S. gracilis Grube, 1840		Sgracilis_ncbi	O Grove, Galicia, Spain	−	42.4800, -8.8963	MNCN/ADN9611	EF123811	EF123778	EF123876	−
		Sgracilis2	Prince of Wales Island, Australia	−	-10.6612, 142.1582	−	JF903733	−	JF903660	−
		AU5_Sgracil	MacGillivray Reef, Lizard Island, Australia	Coral rubble, 10 m	-14.6510, 145.4910	AMW.41619	KU182891	KU182893	−	−
		BASy11	Balayan Bay, Luzon Island, Philippines	Unidentified sponge, 20 m	13.697778, 120.829722	MNCN: ADN 86832, 16.01/17390	KX280946	KX280983	KX281046	KX280922
		BASy14		Coral rubble, 20 m		MNCN: ADN 86830, 16.01/17388	−	KX280981	KX281040	KX280923
		BASy15		Unidentified sponge, 20 m		MNCN: ADN 86831, 16.01/17389	KX280973	−	KX281041	KX280921
		BASy17	Batangas Bay, Luzon Island, Philippines	−	13.7453, 121.0414	−	−	−	−	−
		BASy21	Luzon Island, Philippines	Coral rubble, 16 m	13.798889, 120.869444	MNCN: ADN 86824, SEM 16.01/17384	KX280966	KX281007	KX281030	KX280927
		BASy23				MNCN: ADN 86821, 16.01/17380	KX280967	KX281005	KX281029	KX280926
		ENSy18	Palawan Island, Philippines	Coral rubble, 3 m	11.197222, 119.285	MNCN: ADN 86829, 16.01/17387	KX280938	KX280982	KX281043	−
		Isg38	Sicily West Coast	Sabellaria reefs, 0 m	37.658185, 12.460937	MNCN: ADN 86855 SEM 16.01/17416	KX280948	KX281002	KX281013	−
		PeSg12	Marcona, Ica, Perú	Algae, 0 m	-15.399404, -75.141442	MNCN: ADN 86853, 16.01/17414	KX280957	KX280996	KX281019	−
		PeSg13				MNCN: ADN 86854	KX280956	KX280995	KX281018	−
		PISg43	Cap Falcó, Girona, Spain	Unidentified sponge, 4 m	42.433333, 3.174722	MNCN: ADN 86860, 16.01/17421	KX280953	KX280997	KX281017	−
		Sg16		Calcarean algae, 1 m		MNCN 16.01/17422	KX280954	KX280998	KX281011	−
		Sg41	El Nido, Palawan Island, Philippines	Briozoans, 12 m	11.197222, 119.317222	MNCN: ADN 86828, 16.01/17386	KX280937	KX280980	KX281044	KX280920
		Sy2	Balayan Bay, Luzon Island, Philippines	Coral rubble, 17 m	13.697778, 120.829722	MNCN: ADN 86826	KX280935	KX280978	KX281042	−
		Sy9	Luzon Island, Philippines	Xetospongia sp., 20 m	13.68, 120.855556	MNCN: ADN 86827, 16.01/17385	KX280936	KX280979	KX281039	KX280919
S. hyalina Grube, 1863		BAShyalina	Balayan Bay, Luzon Island, Philippines	Coral rubble, 17 m	13.697778, 120.829722	MNCN: ADN 86817, 16.01/17377	−	KX280977	KX281051	KX280931
		Shyalina1_ncbi	Port de la Selva, Girona, Spain	−	42.3382, 3.2033	MNCN/ADN9612	EF123818	EF123779	−	−
S. lutea (Hartmann-Schröder, 1960)		Slutea2AU	Shark Bay, Australia	−	-25.7521, 113.2986	−	JF903736	JF903785	JF903663	−
S. magdalena Wesenberg-Lund, 1962		CHISmagda	ECIM Beach, Las Cruces, Chile	Lessonia spicata rhizoids, intertidal	33.501666, –71.631944	MNCN16.01/17475	KX792206	KX792211	KX792204	−
S. malaquini Ribeiro, Ponz-Segrelles, Helm, Egger & Aguado, 2020		Smalaquini	Spain	−	−	−	MN533980	MN533982	MN533981	−
S. marugani Aguado, San Martín & Nishi, 2006		Smarugani	Manazuru Peninsula, Japan	−	35.1435, 139.1579	MNCN/ADN9614	EF123812	EF123780	EF123862-3	−
S. monilata Imajima, 1966		Smonilata				MNCN/ADN9615	EF123819	EF123781	EF123860-1	−
S okadai Fauvel, 1934		Sokadai				MNCN/ADN9617	EF123814	EF123783	EF123857-8	−
S. patriciae (Hartmann-Schröder, 1981)		Tpatriciae	Shark Bay, Australia	−	-25.7521, 113.2986	−	JF903738	JF903781	JF903665	−
S. pectinans Haswell, 1920		CHISpecti	ECIM Beach, Las Cruces, Chile	Lessonia spicata rhizoids, intertidal	33.501666, –71.631944	MNCN16.01/17482	−	KX792210	KX792202	−
S. picta (Kinberg, 1866)		AU134_Spicta	Lizard Island, Australia	Coral rubble, 14,5 m	-14.6668, 145.4468	MNCN: ADN 86819	KU182890	−	KU182887	−
		ENSy22	Palawan Island, Philippines	Unidentified sponges, 6 m	11.297222, 119.318333	MNCN: ADN 86818, 16.01/17378	KX280968	KX281009	KX281028	KX280924
		Spicta2JC	Obhur Creek, Jeddah , Red Sea	Coral rubble, Algae.	21.7094, 39.0961	MNCN 16.01/17892	−	−	MH384805	−
S. pigmentata (Chamberlin, 1919)		Spigmentata	Manazuru Peninsula, Japan	−	35.1435, 139.1579	MNCN/ADN9607	−	EF123774	EF155921	−
S. prolifera Krohn, 1852		SproGB01	Port Jackson, New South Wales, Australia	−	-33.8473, 151.2496	AMW.37076	JF903746	JF903780	−	−
		Syprolif2PI	Cala Ratjada, Mallorca, Spain	−	39.7072, 3.4599	−	JF903740	−	JF903668	−
		Syprolif3PI	Port de la Selva, Girona, Spain	−	42.3382, 3.2033	−	EF123805	EF123771	JF903656	−
		Spro0601	Carasaccio Pond, Sácer, Italy	Mytilaster sp., brackish	40.912, 8.221	MNCN16.01/19318	−	PP494895	−	−
		Spro0602				MNCN16.01/19319	−	PP494893	−	−
		Spro0603				MNCN16.01/19320	PP495236	PP494888	−	−
		Spro0604				MNCN16.01/19321	−	PP494894	−	−
		Spro0605				MNCN16.01/19322	PP495238	PP494897	−	−
		Spro0606				MNCN16.01/19323	PP495239	PP494890	−	−
		Spro0607				MNCN16.01/19324	PP495240	PP494891	−	−
		Spro0608				MNCN16.01/19325	−	PP494896	−	−
		Spro0609				MNCN16.01/19326	PP495241	PP494892	−	−
		Spro0610				MNCN16.01/19327	PP495237	PP494889	−	−
		SproGB02	Cala Ratjada, Mallorca, Spain	−	39.7072, 3.4599	MNCN16.01/13286	JF903740	−	−	−
		Spro0401	Port of Livorno, Livorno, Italy	Corallina sp., infralitoral	43.534, 10.29	MNCN16.01/19328	PP495229	PP494880	−	−
		Spro0402				MNCN16.01/19329	−	PP494886	−	−
		Spro0403				MNCN16.01/19330	PP495234	PP494884	−	−
		Spro0404				MNCN16.01/19331	PP495230	PP494881	−	−
		Spro0405				MNCN16.01/19332	PP495231	PP502858	−	−
		Spro0406				MNCN16.01/19333	−	PP502860	−	−
		Spro0407				MNCN16.01/19334	−	PP494883	−	−
		Spro0504	Manarola, La Spezia, Italy		44.107, 9.067	MNCN16.01/19335	PP495232	PP502861	−	−
		Spro0505				MNCN16.01/19336	PP495235	PP494882	−	−
		Spro0506				MNCN16.01/19337	PP495233	PP494887	−	−
		Spro0507				MNCN16.01/19338	−	PP494885	−	−
		Spro0509				MNCN16.01/19339	−	PP502859	−	−
		SproGB03	Cabo de Gata, Almería, Spain	−	36.7743, -2.2402	MNCN16.01/13285	JF903739	−	−	−
		Spro0108	La Caleta, Cádiz, Spain	Corallina sp., Codium bursa, Unidentified sponge and Mesophyllum lichenoides, intertidal	36.527222, –6.313333	MNCN16.01/19340	PP495223	−	−	−
		Spro0117		Corallina sp., Halopteris scoparia, intertidal	36.532222, –6.310833	MNCN16.01/19341	−	PP494868	−	−
		Spro0118		Corallina sp., Unidentified sponge and Mesophyllum lichenoides, intertidal	36.5325, –6.3125	MNCN16.01/19342	−	PP494866	−	−
		Spro0119		Halopteris scoparia, intertidal		MNCN16.01/19343	−	PP494865	−	−
		Spro0120		Corallina sp., intertidal	36.527222, –6.313333	MNCN16.01/19344	PP495224	PP494860	−	−
		Spro0121		Halopteris scoparia, Dyctiota dicotoma and unidentified brown algae, intertidal	36.525833, –6.321666	MNCN16.01/19345	PP495225	PP494861	−	−
		Spro0122				MNCN16.01/19346	PP495226	PP502855	−	−
		Spro0123				MNCN16.01/19347	PP495227	PP494862	−	−
		Spro0124				MNCN16.01/19348	PP495228	PP494863	−	−
		Spro0125				MNCN16.01/19349	−	PP494867	−	−
		Spro0126				MNCN16.01/19350	−	PP494864	−	−
		Spro0127				MNCN16.01/19351	−	PP502854	−	−
		Spro0116		Corallina sp., Halopteris scoparia, intertidal		MNCN16.01/19352	−	PP502862	−	−
		Spro0107		Corallina sp., Codium bursa, Unidentified sponge and Mesophyllum lichenoides, intertidal	36.527222, –6.313333	MNCN16.01/19353	−	PP494869	−	−
		Spro0301	Isla Capraia, Livorno, Italy	Corallina sp., infralitoral	43.015, 9.822	MNCN16.01/19354	−	PP502856	−	−
		Spro0302				MNCN16.01/19355	PP502914	PP495222	−	−
		Spro0303				MNCN16.01/19356	−	PP494874	−	−
		Spro0304				MNCN16.01/19357	−	PP494877	−	−
		Spro0305				MNCN16.01/19358	−	PP494879	−	−
		Spro0306				MNCN16.01/19359	−	PP494872	−	−
		Spro0307				MNCN16.01/19360	−	PP494873	−	−
		Spro0308				MNCN16.01/19361	−	PP494870	−	−
		Spro0309				MNCN16.01/19362	−	PP494871	−	−
		Spro0310				MNCN16.01/19363	−	PP502857	−	−
		Spro0501	Manarola, La Spezia, Italy		44.107, 9.067	MNCN16.01/19364	−	PP494878	−	−
		Spro0502				MNCN16.01/19365	−	PP494876	−	−
		Spro0510				MNCN16.01/19366	−	PP494875	−	−
Syllis cf. prolifera		SycfprolifAU	Port Jackson, New South Wales, Australia	−	-33.8473, 151.2496	−	JF903746	JF903780	JF903674	−
S. setoensis (Imajima, 1966)		BASseto1	Luzon Island, Philippines	Coral rubble, 5–16 m	13.6975, 120.829167	MCZ25418	−	KU182894	−	−
		BASseto2		Coral rubble, 6–13 m	13.683889, 120.895833	MNCN16.01/16870	−	KU182895	−	−
S. tamarae Álvarez-Campos & Verdes, 2017		Syllis tamarae	ECIM Beach, Las Cruces, Chile	Lessonia spicata rhizoids, intertidal	33.501666, –71.631944	MNCN16.01/17471	KX792208	KX792213	−	−
S. tripantu Álvarez-Campos & Verdes, 2017		Syllis tripantu				MCZ25200	KX792207	KX792212	−	−
S. variegata Grube, 1860		ENSvarie2	Palawan Island, Philippines	Coral rubble, 3 m	11.197222, 119.285	MNCN: ADN 86816 MCZ 25416	KX280974	KX281010	KX281049	KX280930
S. vittata Grube, 1840		SyvittaJC	Obhur Creek, Jeddah, Red Sea	−	21.7094, 39.0961	−	JF903743	GU362691	JF903671	−
S. ypsiloides Aguado, San Martín & ten Hove, 2008		BASy13	Luzon Island, Philippines	Coral rubble, 20 m	13.68, 120.855556	MNCN: ADN 86835, 16.01/17395	KX280970	KX280985	KX281035	KX280916
		BASy19		Coral rubble, 6 m	13.683889, 120.895833	MNCN: ADN 86834, 16.01/17393	−	KX280984	KX281033	KX280914
		BASy20		Coral rubble, 16 m	13.798889, 120.869444	MNCN: ADN 86839 SEM 16.01/17401	−	KX280988	KX281034	KX280915
		CHISg45	Easter Island, Chile	Halimeda sp., 0 m	-27.1269799 -109.255481	MNCN: ADN 86836, 16.01/17396	KX280971	KX280989	KX281032	KX280913
		ENSy12	Palawan Island, Philippines	Coral rubble, 3 m	11.197222, 119.285	MNCN: ADN 86833, 16.01/17391	−	−	KX281038	KX280917
		Sg32	Easter Island, Chile	Pione bastifica, 3 m	-27.1269799 -109.255481	MNCN 16.01/17394	KX280943	−	KX281045	KX280909
		Sg33		Halimeda sp., 0 m		MNCN 16.01/17392	KX281037	−	KX280939	KX280911
		Sg34				MNCN 16.01/17397	KX280940	−	−	KX280910
		Sy1	Luzon Island, Philippines	Unidentified sponge, 3 m	13.68 120.855556	MNCN: ADN 86838, 16.01/17400	KX280944	KX280987	KX281036	−
		Sy6		Unidentified sponge, 3 m	13.697778, 120.829722	MNCN: ADN 86840, 16.01/17402	KX280945	−	KX281048	KX280918
		Sy10	Luzon Island, Philippines	Unidentified sponge, 20 m	13.68, 120.855556	MNCN: ADN 86837, 16.01/17399	KX280941	−	KX281047	KX280912
		Sypsiloides_ncbi	Coconut Island, Hawaii, USA	−	−	MNCN16.01/13291	JF903745	−	JF903673	−
Trypanosyllis sp.		Trysp_BA60	Luzon Island, Philippines	Coral rubble, 6 m	13.683889, 120.895833	MNCN 16.01/16056, MNCN/ADN 85650	KX084914	KX084935	KX084818	KX084809
Trypanosyllis aeolis Langerhans, 1879		Taeo_M10	El Toro, Mallorca, Spain	Cladocora cespitosa and Miriapora sp., 12 m	39.4891, 2.4809	MNCN 16.01/16039, MNCN/ADN 85647	KX084913	KX084968	KX084817	−
T. californiensis Álvarez-Campos & Rouse en Álvarez-Campos, Giribet, San Martín, Rouse & Riesgo, 2017		Tze_S21987	La Jolla, San Diego, California	Algae, 0 m	32.866944, -117.255833	SIO A5009	KX084870	KX084939	−	KX084813
		Tze_S21990		Rhizoids, 5 m		SIO A5007 (SEM)	KX084869	KX08493	KX084821	KX084812
T. estebani Álvarez-Campos, Taboada, San Martín, Leiva & Riesgo, 2018		TestebFR	Banyuls-sur-mer, France	Calcarean algae, 2–3 m	42.483333, 3.133333	MNCN ADN 95776	MG053193	MG053199	MG053195	−
Trypanosyllis cf. krohnii		AU_32040A	Port Jackson, New South Wales, Australia	Balanoid barnacles and sponges, 1 m	-35.858333, 151.233333	AM W.47278, MNCN/ADN 85677	KX084878	KX084954	KX084831	−
		Taus1_BA27	Luzon Island, Philippines	Coral rubble, 2 m	13.68, 120.855556	MNCN 16.01/16076, MNCN/ADN 85699	KX084886	KX084962	KX084837	−
		Tsto1_BA27				MNCN 16.01/16083, MNCN/ADN 85698	KX084885	KX084961	KX084836	−
		Tze_BA20		Coral rubble, 2–4 m	13.740556, 120.892778	MNCN 16.01/16084, MNCN/ADN 85701	KX084882	KX084958	KX084834	−
		Tze_BA47		Sediment, 3 m	13.68, 120.855556	MNCN 16.01/16085, MNCN/ADN 85700	KX084884	KX084957	KX084833	−
		Tze2_BR	Itapua Beach, Bahgo, California	Halimeda opuntia,0m	-12.956944, -38.36	MNCN/ADN 85680	KX084881	KX084940	KX084823	KX084814
		Tze_EAU5ncbi	Port Jackson, New South Wales, Australia	−	_x001F_35.858333, -151.233333	−	JF903752	JF903790	JF903678	−
		Tze_Hawaii	Maunalaya Bay Beach Park, Oahu South Shore, Hawaii	Unidentified algae, 0 m	21.300556, -157.992778	MNCN 16.01/16089 (SEM)	−	KX084941	−	KX084815
T. leivai Álvarez-Campos, Riesgo & San Martín en Álvarez-Campos, Giribet, San Martín, Rouse & Riesgo, 2017		Taus2_BA27	Luzon Island, Philippines	Coral rubble, 2 m	13.68, 120.855556	MNCN 16.01/16081, MNCN/ADN 85679	KX084874	KX084942	−	KX084816
		Taus1_BA48		Unidentified sponge, 2 m	13.697778, 120.829722	MNCN/ADN 85680	KX084876	KX084953	KX084827	−
T. luzonensis (Pillai, 1965)		Taus1_BA9		Thalyssias sp. and Acanthella sp. sponges, 16 m	13.798889, 120.869444	MNCN 16.01/16048, MNCN/ADN 85669	KX084910	KX084965	KX084841	−
T. taboadai Álvarez-Campos, Riesgo & San Martín en Álvarez-Campos, Giribet, San Martín, Rouse & Riesgo, 2017		Taus1_NZ21	Cavali Islands, New Zealand	Unidentified sponge, Algae, 15 m	-34.984444, 173.944167	MNCN 16.01/16079, MNCN/ADN 85675	KX084863	KX084951	KX084824	−
		Taus1_NZ34		Calcarean algae, 17 m		MNCN 16.01/16080, MNCN/ADN 85674	KX084865	KX084949	KX084828	−
		Tze1_NZ34				MNCN 16.01/16087, MNCN/ADN 85672	KX084866	KX084936	KX084819	KX084810
		Tze1_NZ17	Maitai Bay , Karikari Peninsula, New Zealand	Corallina sp. and unidentified brown algae, 3 m	-34.831111, 173.409444	MNCN 16.01/16086, MNCN/ADN 85673	KX084868	KX084937	KX084832	KX084811
